# Supplementary material for: Characterization of Diverse Anelloviruses, Cressdnaviruses, and Bacteriophages in the Human Oral DNA Virome from North Carolina (USA)
Source: Viruses. 2023 Aug 26;15(9):1821. doi: 10.3390/v15091821 (PMC10537320; doi:10.3390/v15091821)
Supplement: Supplementary file 1 [file viruses-15-01821-s001.zip]

Archive with 5 entries (5 files):
- Supplementary Figure 1_EP.pdf
- Supplementary Figure 2_EP.pdf
- Supplementary Figure 3_EP.pdf
- Supplementary Figure 4_EP.pdf
- Supplementary Figure 5_EP.pdf
